# Supplementary material for: Successive epidemic waves of cholera in South Sudan between 2014 and 2017: a descriptive epidemiological study
Source: Lancet Planet Health. 2020 Dec 2;4(12):e577–87. doi: 10.1016/S2542-5196(20)30255-2 (PMC7750463; doi:10.1016/S2542-5196(20)30255-2)
Supplement: Supplementary appendix [file mmc1.xlsx]

## Sheet: Sheet1
seqname	accession
0014_L008_R1	ERS1938051
0034_L008_R1	ERS1938058
0035_L008_R1	ERS1938059
0074_L002_R1	ERS1938060
1019828_5_L007_R1	ERS1938068
1020229_6_L007_R1	ERS1938072
10868_2_10	ERR386629
10868_2_28	ERR386647
10868_2_37	ERR386656
10868_2_39	ERR386658
10868_2_42	ERR386661
10868_2_44	ERR386663
10868_2_47	ERR386666
10868_2_53	ERR386672
10868_2_64	ERR386683
10868_2_69	ERR386688
10868_2_71	ERR386690
10868_2_76	ERR386695
10868_2_79	ERR386698
10868_2_85	ERR386704
10868_2_92	ERR386711
10868_2_93	ERR386712
121_L008_R1	ERS1938079
12971_4_1	ERR572514
12971_4_25	ERR572538
12971_4_35	ERR572548
12971_4_46	ERR572559
12971_4_50	ERR572563
12971_4_58	ERR572571
12971_4_59	ERR572572
12971_4_61	ERR572574
12971_4_67	ERR572580
12971_4_69	ERR572582
12971_4_72	ERR572585
12971_4_76	ERR572589
12971_4_77	ERR572590
12971_4_79	ERR572592
12971_6_74	ERR572756
12971_6_75	ERR572757
12971_7_10	ERR572772
12971_7_19	ERR572781
12971_7_45	ERR572807
12971_7_48	ERR572810
12971_7_59	ERR572821
12971_7_74	ERR572836
12971_7_75	ERR572837
12971_7_77	ERR572839
12971_7_78	ERR572840
12971_7_80	ERR572842
150131_S8	ERR1878613
150132_S9	ERR1878614
150133_S10	ERR1878615
150134_S11	ERR1878616
152_L008_R1	ERS1938085
16244_6_34	ERR976391
16244_6_35	ERR976392
16244_6_36	ERR976393
16244_6_37	ERR976394
16244_6_38	ERR976395
16244_6_39	ERR976396
16244_6_40	ERR976397
16244_6_41	ERR976398
16244_6_42	ERR976399
16244_6_43	ERR976400
16244_6_44	ERR976401
16244_6_45	ERR976402
16244_6_46	ERR976403
16244_6_47	ERR976404
16244_6_48	ERR976405
16244_6_49	ERR976406
16244_6_50	ERR976407
16244_6_51	ERR976408
16244_6_52	ERR976409
16244_6_53	ERR976410
16244_6_54	ERR976411
16244_6_55	ERR976412
16244_6_56	ERR976413
16244_6_57	ERR976414
16244_6_58	ERR976415
16244_6_59	ERR976416
16244_6_61	ERR976418
16244_6_62	ERR976419
16244_6_63	ERR976420
16244_6_64	ERR976421
16244_6_65	ERR976422
16244_6_66	ERR976423
16244_6_67	ERR976424
16244_6_68	ERR976425
16244_6_69	ERR976426
16244_6_70	ERR976427
16244_6_71	ERR976428
16244_6_72	ERR976429
16244_6_73	ERR976430
16244_6_74	ERR976431
16244_6_75	ERR976432
16244_6_76	ERR976433
16244_6_77	ERR976434
16244_6_78	ERR976435
16244_6_79	ERR976436
16244_6_80	ERR976437
16244_6_81	ERR976438
16244_6_82	ERR976439
16244_6_83	ERR976440
16244_6_84	ERR976441
16244_6_85	ERR976442
16244_6_86	ERR976443
16244_6_87	ERR976444
16244_6_88	ERR976445
16244_6_89	ERR976446
16244_6_90	ERR976447
16244_6_91	ERR976448
16244_6_92	ERR976449
16244_6_93	ERR976450
16244_6_94	ERR976451
16244_7_1	ERR976452
16244_7_12	ERR976463
16244_7_13	ERR976464
16244_7_14	ERR976465
16244_7_15	ERR976466
16244_7_16	ERR976467
16244_7_17	ERR976468
16244_7_18	ERR976469
16244_7_19	ERR976470
16244_7_2	ERR976453
16244_7_20	ERR976471
16244_7_21	ERR976472
16244_7_22	ERR976473
16244_7_23	ERR976474
16244_7_24	ERR976475
16244_7_25	ERR976476
16244_7_26	ERR976477
16244_7_27	ERR976478
16244_7_28	ERR976479
16244_7_29	ERR976480
16244_7_3	ERR976454
16244_7_30	ERR976481
16244_7_31	ERR976482
16244_7_32	ERR976483
16244_7_33	ERR976484
16244_7_34	ERR976485
16244_7_35	ERR976486
16244_7_36	ERR976487
16244_7_37	ERR976488
16244_7_38	ERR976489
16244_7_4	ERR976455
16244_7_41	ERR976492
16244_7_42	ERR976493
16244_7_43	ERR976494
16244_7_44	ERR976495
16244_7_45	ERR976496
16244_7_46	ERR976497
16244_7_47	ERR976498
16244_7_48	ERR976499
16244_7_49	ERR976500
16244_7_5	ERR976456
16244_7_50	ERR976501
16244_7_51	ERR976502
16244_7_52	ERR976503
16244_7_53	ERR976504
16244_7_54	ERR976505
16244_7_55	ERR976506
16244_7_56	ERR976507
16244_7_57	ERR976508
16244_7_59	ERR976510
16244_7_6	ERR976457
16244_7_60	ERR976511
16244_7_61	ERR976512
16244_7_62	ERR976513
16244_7_63	ERR976514
16244_7_64	ERR976515
16244_7_65	ERR976516
16244_7_66	ERR976517
16244_7_67	ERR976518
16244_7_68	ERR976519
16244_7_69	ERR976520
16244_7_7	ERR976458
16244_7_70	ERR976521
16244_7_71	ERR976522
16244_7_72	ERR976523
16244_7_73	ERR976524
16244_7_74	ERR976525
16244_7_75	ERR976526
16244_7_76	ERR976527
16244_7_77	ERR976528
16244_7_78	ERR976529
16244_7_79	ERR976530
16244_7_8	ERR976459
16244_7_80	ERR976531
16244_7_81	ERR976532
16244_7_82	ERR976533
16244_7_83	ERR976534
16244_7_84	ERR976535
16244_7_85	ERR976536
16244_7_86	ERR976537
16244_7_87	ERR976538
16244_7_88	ERR976539
16244_7_89	ERR976540
16244_7_9	ERR976460
16244_7_90	ERR976541
16244_7_91	ERR976542
16244_7_92	ERR976543
16244_7_93	ERR976544
16244_7_94	ERR976545
16244_7_95	ERR976546
16244_8_1	ERR976547
16244_8_10	ERR976556
16244_8_11	ERR976557
16244_8_12	ERR976558
16244_8_13	ERR976559
16244_8_14	ERR976560
16244_8_15	ERR976561
16244_8_16	ERR976562
16244_8_17	ERR976563
16244_8_18	ERR976564
16244_8_19	ERR976565
16244_8_2	ERR976548
16244_8_20	ERR976566
16244_8_21	ERR976567
16244_8_22	ERR976568
16244_8_23	ERR976569
16244_8_24	ERR976570
16244_8_25	ERR976571
16244_8_26	ERR976572
16244_8_27	ERR976573
16244_8_28	ERR976574
16244_8_29	ERR976575
16244_8_3	ERR976549
16244_8_30	ERR976576
16244_8_31	ERR976577
16244_8_32	ERR976578
16244_8_33	ERR976579
16244_8_34	ERR976580
16244_8_35	ERR976581
16244_8_36	ERR976582
16244_8_37	ERR976583
16244_8_38	ERR976584
16244_8_39	ERR976585
16244_8_4	ERR976550
16244_8_40	ERR976586
16244_8_41	ERR976587
16244_8_42	ERR976588
16244_8_43	ERR976589
16244_8_44	ERR976590
16244_8_45	ERR976591
16244_8_46	ERR976592
16244_8_47	ERR976593
16244_8_48	ERR976594
16244_8_49	ERR976595
16244_8_5	ERR976551
16244_8_50	ERR976596
16244_8_51	ERR976597
16244_8_52	ERR976598
16244_8_53	ERR976599
16244_8_6	ERR976552
16244_8_7	ERR976553
16244_8_8	ERR976554
16244_8_9	ERR976555
16356_8_1	ERR998656
16356_8_10	ERR998665
16356_8_11	ERR998666
16356_8_12	ERR998667
16356_8_13	ERR998668
16356_8_14	ERR998669
16356_8_15	ERR998670
16356_8_16	ERR998671
16356_8_17	ERR998672
16356_8_18	ERR998673
16356_8_19	ERR998674
16356_8_2	ERR998657
16356_8_20	ERR998675
16356_8_21	ERR998676
16356_8_22	ERR998677
16356_8_23	ERR998678
16356_8_24	ERR998679
16356_8_26	ERR998681
16356_8_27	ERR998682
16356_8_28	ERR998683
16356_8_29	ERR998684
16356_8_3	ERR998658
16356_8_30	ERR998685
16356_8_31	ERR998686
16356_8_32	ERR998687
16356_8_33	ERR998688
16356_8_34	ERR998689
16356_8_35	ERR998690
16356_8_36	ERR998691
16356_8_37	ERR998692
16356_8_38	ERR998693
16356_8_39	ERR998694
16356_8_4	ERR998659
16356_8_40	ERR998695
16356_8_41	ERR998696
16356_8_42	ERR998697
16356_8_43	ERR998698
16356_8_44	ERR998699
16356_8_45	ERR998700
16356_8_46	ERR998701
16356_8_47	ERR998702
16356_8_48	ERR998703
16356_8_49	ERR998704
16356_8_5	ERR998660
16356_8_50	ERR998705
16356_8_51	ERR998706
16356_8_52	ERR998707
16356_8_53	ERR998708
16356_8_54	ERR998709
16356_8_55	ERR998710
16356_8_56	ERR998711
16356_8_57	ERR998712
16356_8_58	ERR998713
16356_8_59	ERR998714
16356_8_6	ERR998661
16356_8_60	ERR998715
16356_8_61	ERR998716
16356_8_62	ERR998717
16356_8_63	ERR998718
16356_8_64	ERR998719
16356_8_65	ERR998720
16356_8_66	ERR998721
16356_8_67	ERR998722
16356_8_68	ERR998723
16356_8_69	ERR998724
16356_8_7	ERR998662
16356_8_70	ERR998725
16356_8_71	ERR998726
16356_8_72	ERR998727
16356_8_73	ERR998728
16356_8_74	ERR998729
16356_8_75	ERR998730
16356_8_76	ERR998731
16356_8_77	ERR998732
16356_8_78	ERR998733
16356_8_79	ERR998734
16356_8_8	ERR998663
16356_8_80	ERR998735
16356_8_81	ERR998736
16356_8_82	ERR998737
16356_8_83	ERR998738
16356_8_84	ERR998739
16356_8_85	ERR998740
16356_8_86	ERR998741
16356_8_87	ERR998742
16356_8_88	ERR998743
16356_8_89	ERR998744
16356_8_9	ERR998664
16356_8_90	ERR998745
16356_8_91	ERR998746
16356_8_92	ERR998747
16356_8_93	ERR998748
16356_8_94	ERR998749
16356_8_95	ERR998750
16853_4_56	ERR1024518
16853_4_59	ERR1024521
16853_4_62	ERR1024524
16853_4_64	ERR1024526
2010EL_1749	SRR773655
2010EL_1786	CP003069.1/CP003070.1
2010EL_1792	AELJ00000000.1
2010EL_1798	AELI00000000.1
2011EL_1137	SRR774784
22204_7_288	ERS1572783
22204_7_289	ERS1572784
22204_7_290	ERS1572785
22204_7_298	ERS1572793
22204_7_303	ERS1572798
22204_7_308	ERS1572803
22204_7_314	ERS1572809
22204_7_318	ERS1572813
22204_7_320	ERS1572815
2956_6_1	ERR018111
2956_6_2	ERR018112
2956_6_3	ERR018113
2956_6_4	ERR018114
2956_6_5	ERR018115
2956_6_6	ERR018116
3002_8_1	ERR019879
3002_8_2	ERR019880
3002_8_3	ERR019881
3002_8_5	ERR019883
3002_8_6	ERR019884
3002_8_7	ERR019885
4056_2_1	ERR018119
4056_2_10	ERR018120
4056_2_11	ERR018121
4056_2_12	ERR018122
4056_2_2	ERR018123
4056_2_3	ERR018124
4056_2_4	ERR018125
4056_2_5	ERR018126
4056_2_6	ERR018127
4056_2_7	ERR018128
4056_2_9	ERR018130
4056_6_10	ERR018146
4056_6_11	ERR018147
4056_6_12	ERR018148
4056_6_2	ERR018149
4056_6_3	ERR018150
4056_6_4	ERR018151
4056_6_5	ERR018152
4056_6_6	ERR018153
4056_6_7	ERR018154
4056_6_9	ERR018156
4056_7_1	ERR018158
4056_7_10	ERR018159
4056_7_11	ERR018160
4056_7_12	ERR018161
4056_7_7	ERR018167
4056_7_8	ERR018168
4056_7_9	ERR018169
4056_8_1	ERR018171
4056_8_10	ERR018172
4056_8_12	ERR018174
4056_8_2	ERR018175
4056_8_3	ERR018176
4056_8_4	ERR018177
4056_8_6	ERR018179
4056_8_8	ERR018181
4056_8_9	ERR018182
4075_3_11	ERR018186
4075_3_12	ERR018187
4075_3_2	ERR018188
4075_3_3	ERR018189
4075_3_6	ERR018192
4075_3_7	ERR018193
4075_3_9	ERR018195
4370_2_10	ERR019287
4370_2_11	ERR019288
4370_2_12	ERR019289
4370_2_2	ERR019290
4370_2_3	ERR019291
4370_2_4	ERR019292
4370_2_7	ERR019295
4370_2_8	ERR019296
4370_2_9	ERR019297
4370_3_1	ERR028066
4370_3_11	ERR028068
4370_3_6	ERR028074
4370_3_7	ERR028075
4370_3_8	ERR028076
5174_5_1	ERR025356
5174_5_2	ERR025357
5174_5_3	ERR025358
5174_5_4	ERR025359
5174_5_5	ERR025360
5174_5_6	ERR025361
5174_5_7	ERR025362
5174_5_9	ERR025364
5174_6_1	ERR025366
5174_6_10	ERR025367
5174_6_2	ERR025368
5174_6_3	ERR025369
5174_6_4	ERR025370
5174_6_5	ERR025371
5174_6_6	ERR025372
5174_6_7	ERR025373
5174_6_8	ERR025374
5174_6_9	ERR025375
5174_7_1	ERR025377
5174_7_10	ERR025378
5174_7_3	ERR025380
5174_7_4	ERR025381
5174_7_5	ERR025382
5174_7_6	ERR025383
5174_7_7	ERR025384
5174_7_8	ERR025385
5174_7_9	ERR025386
5174_8_1	ERR025388
5174_8_2	ERR025389
5174_8_3	ERR025390
5174_8_9	ERR025396
6084_8_18	ERR037738
6084_8_19	ERR037739
6084_8_20	ERR037741
6353_7_1	ERR042729
6353_7_10	ERR042738
6353_7_17	ERR042745
6353_7_20	ERR042748
6353_7_21	ERR042749
6353_7_5	ERR042733
6353_8_3	ERR042754
6437_7_14	ERR044791
6437_7_17	ERR044794
6437_7_18	ERR044795
6437_7_2	ERR044779
6437_7_20	ERR044797
6437_7_21	ERR044798
6437_7_22	ERR044799
6437_7_23	ERR044800
6437_7_4	ERR044781
6437_7_6	ERR044783
6437_7_8	ERR044785
6437_7_9	ERR044786
6714_5_1	ÔªøERR051745
6714_5_11	ÔªøERR051755
6714_5_12	ÔªøERR051756
6714_5_14	ÔªøERR051758
6714_5_15	ÔªøERR051759
6714_5_16	ÔªøERR051760
6714_5_17	ÔªøERR051761
6714_5_18	ÔªøERR051762
6714_5_19	ÔªøERR051763
6714_5_2	ÔªøERR051746
6714_5_20	ÔªøERR051764
6714_5_21	ÔªøERR051765
6714_5_23	ÔªøERR051767
6714_5_4	ÔªøERR051748
6714_5_5	ÔªøERR051749
6714_5_7	ÔªøERR051751
6714_5_8	ÔªøERR051752
6714_6_1	ÔªøERR051768
6714_6_10	ÔªøERR051777
6714_6_12	ÔªøERR051779
6714_6_13	ÔªøERR051780
6714_6_14	ÔªøERR051781
6714_6_15	ÔªøERR051782
6714_6_16	ÔªøERR051783
6714_6_17	ÔªøERR051784
6714_6_18	ÔªøERR051785
6714_6_19	ÔªøERR051786
6714_6_2	ÔªøERR051769
6714_6_20	ÔªøERR051787
6714_6_21	ÔªøERR051788
6714_6_22	ÔªøERR051789
6714_6_23	ÔªøERR051790
6714_6_3	ÔªøERR051770
6714_6_4	ÔªøERR051771
6714_6_5	ÔªøERR051772
6714_6_6	ÔªøERR051773
6714_6_8	ÔªøERR051775
6714_6_9	ÔªøERR051776
7138_2_1	ERR108516
7138_2_2	ERR108517
7138_2_22	ERR108537
7138_2_3	ERR108518
7138_2_7	ERR108522
7298_5_10	ERR117480
7298_5_12	ERR117482
7298_5_14	ERR117484
7298_5_15	ERR117485
7298_5_20	ERR117490
7298_5_3	ERR117473
7298_6_85	ERR117555
7298_6_86	ERR117556
7298_7_11	ERR117577
7298_7_12	ERR117578
7298_7_13	ERR117579
7298_7_15	ERR117581
7298_7_17	ERR117583
7298_7_20	ERR117586
7298_7_22	ERR117588
7298_7_24	ERR117590
7298_7_26	ERR117592
7298_7_27	ERR117593
7298_7_28	ERR117594
7298_7_29	ERR117595
7298_7_3	ERR117569
7298_7_31	ERR117597
7298_7_33	ERR117599
7298_7_34	ERR117600
7298_7_38	ERR117604
7298_7_39	ERR117605
7298_7_40	ERR117606
7298_7_41	ERR117607
7298_7_43	ERR117609
7298_7_44	ERR117610
7298_7_46	ERR117612
7298_7_47	ERR117613
7298_7_5	ERR117571
7298_7_6	ERR117572
7298_7_7	ERR117573
7346_8_50	ERR114415
7346_8_51	ERR114416
7346_8_53	ERR114418
8014_8_10	ERR163242
8014_8_11	ERR163243
8014_8_12	ERR163244
8014_8_8	ERR163240
8014_8_9	ERR163241
8036_3_17	ERR164757
8036_3_18	ERR164758
8036_3_19	ERR164759
8036_3_20	ERR164760
8036_3_23	ERR164763
8036_3_25	ERR164765
8036_3_26	ERR164766
8036_3_28	ERR164768
8036_3_33	ERR164773
8036_3_36	ERR164776
930030_S3	ERR1879560
930033_S15	ERR1879561
930044_S17	ERR1879563
960260_S13	ERR1879598
960263_S14	ERR1879599
960778_S19	ERR1879602
960871_S20	ERR1879606
960872_S21	ERR1879607
960891_S16	ERR1879624
960918_S18	ERR1879627
961017_S1	ERR1879631
961018_S2	ERR1879632
B33	ACHZ00000000
CDCB9631_rep	ERR1877614
CDCB9632_rep	ERR1877615
CDCC8178_rep	ERR1877616
CDCC8465_rep	ERR1877617
CDCC8466_rep	ERR1877618
CDCC8798_rep	ERR1877619
CDCC8799_rep	ERR1877636
CDCF135_rep	ERR1879651
CDCF1393	ERR1879652
CDCF3397	ERR1879653
CDCF3403	ERR1879654
CDCF3835	ERR1879655
CDCF4169	ERR1879656
CDCF4170	ERR1879657
CDCF5096	ERR1879658
CDCF5097	ERR1880761
CDCF5144	ERR1880762
CDCF5149	ERR1880763
CDCF5197	ERR1880764
CDCF5198	ERR1880765
CDCF5332	ERR1880766
CDCF5333	ERR1880767
CDCF8478	ERR1880768
CDCF8479	ERR1880769
CDCK0107	ERR1880770
CDCK0108	ERR1880771
CDCK6975	ERR1880772
CDCK6979	ERR1880773
CIRS101	ACVW00000000
CNRVC000005_CGATGT_L001	ERR1877637
CNRVC000043	ERR1877638
CNRVC000044_TGACCA_L001	ERR1877639
CNRVC000085	ERR1877640
CNRVC000209	ERR1877641
CNRVC000212_ACAGTG_L001	ERR1877642
CNRVC000323	ERR1877643
CNRVC010008_GCCAAT_L001	ERR1877644
CNRVC010023	ERR1877645
CNRVC010038_CAGATC_L001	ERR1877646
CNRVC010042	ERR1877647
CNRVC010045	ERR1877648
CNRVC010046_CTTGTA_L001	ERR1877649
CNRVC010048	ERR1877938
CNRVC010051_ATCACG_L001	ERR1877939
CNRVC010055_TTAGGC_L001	ERR1877940
CNRVC010061	ERR1877941
CNRVC010062	ERR1877942
CNRVC010100	ERR1877943
CNRVC010108	ERR1877944
CNRVC010120	ERR1877945
CNRVC010123_ACTTGA_L001	ERR1877946
CNRVC010203	ERR1877947
CNRVC010205	ERR1877948
CNRVC010206	ERR1877949
CNRVC010221	ERR1877950
CNRVC010243_GATCAG_L001	ERR1877951
CNRVC010254	ERR1877952
CNRVC020003	ERR1877953
CNRVC020062	ERR1877954
CNRVC020284	ERR1877955
CNRVC020361	ERR1877956
CNRVC020367	ERR1877957
CNRVC020393	ERR1878088
CNRVC020404	ERR1878089
CNRVC030032	ERR1878090
CNRVC030082	ERR1878091
CNRVC030084	ERR1878092
CNRVC030293	ERR1878093
CNRVC030391	ERR1878094
CNRVC030392	ERR1878095
CNRVC030438_CGGAAT_L001	ERR1878096
CNRVC030469	ERR1878097
CNRVC030475	ERR1878098
CNRVC030477	ERR1878099
CNRVC030485	ERR1878100
CNRVC030519	ERR1878101
CNRVC030567	ERR1878102
CNRVC030593	ERR1878103
CNRVC030594	ERR1878104
CNRVC040061	ERR1878105
CNRVC040074	ERR1878106
CNRVC040082	ERR1878107
CNRVC040110	ERR1878108
CNRVC040127	ERR1878109
CNRVC040132	ERR1878110
CNRVC040203	ERR1878111
CNRVC040206	ERR1878112
CNRVC040209	ERR1878113
CNRVC040210	ERR1878114
CNRVC040257	ERR1878115
CNRVC040299	ERR1878116
CNRVC040303	ERR1878117
CNRVC040314	ERR1878127
CNRVC050008	ERR1878128
CNRVC050011	ERR1878129
CNRVC050060	ERR1878130
CNRVC050073	ERR1878131
CNRVC050077	ERR1878132
CNRVC050139	ERR1878133
CNRVC050140	ERR1878134
CNRVC050280	ERR1878135
CNRVC050284	ERR1878136
CNRVC050323	ERR1878146
CNRVC050334	ERR1878147
CNRVC060003	ERR1878148
CNRVC060009	ERR1878149
CNRVC060010	ERR1878150
CNRVC060089	ERR1878151
CNRVC060111	ERR1878152
CNRVC060119	ERR1878153
CNRVC060120	ERR1878154
CNRVC060153	ERR1878155
CNRVC060272	ERR1878544
CNRVC060273	ERR1878545
CNRVC060279	ERR1878546
CNRVC060280	ERR1878547
CNRVC060333	ERR1878548
CNRVC070011	ERR1878549
CNRVC070012	ERR1878550
CNRVC070020	ERR1878551
CNRVC070045	ERR1878552
CNRVC070066	ERR1878553
CNRVC070067	ERR1878554
CNRVC070120_TAGCTT_L001	ERR1878555
CNRVC070124	ERR1878556
CNRVC070136	ERR1878557
CNRVC070142	ERR1878558
CNRVC070144	ERR1878559
CNRVC070154_GGCTAC_L001	ERR1878560
CNRVC070164	ERR1878561
CNRVC070316	ERR1878562
CNRVC070334	ERR1878563
CNRVC070530	ERR1878564
CNRVC080122	ERR1878565
CNRVC080124	ERR1878566
CNRVC080133	ERR1878567
CNRVC080370	ERR1878568
CNRVC080383	ERR1878569
CNRVC080397	ERR1878570
CNRVC080496	ERR1878571
CNRVC080497	ERR1878572
CNRVC080762	ERR1878573
CNRVC080764	ERR1878574
CNRVC090123	ERR1878575
CNRVC090143	ERR1878576
CNRVC090144	ERR1878577
CNRVC090175	ERR1878578
CNRVC090177	ERR1878579
CNRVC090182	ERR1878580
CNRVC100057	ERR1878581
CNRVC100062	ERR1878582
CNRVC100159	ERR1878583
CNRVC100176	ERR1878586
CNRVC100183	ERR1878587
CNRVC100186	ERR1878588
CNRVC100224	ERR1878589
CNRVC100240	ERR1878590
CNRVC100246	ERR1878591
CNRVC100278	ERR1878592
CNRVC110058	ERR1878593
CNRVC110060	ERR1878594
CNRVC110078	ERR2265590
CNRVC110096	ERR1878595
CNRVC110113	ERR1878596
CNRVC110120	ERR1878597
CNRVC110128	ERR1878598
CNRVC110230	ERR1878599
CNRVC110241	ERR1878600
CNRVC110262	ERR1878601
CNRVC110266	ERR1878602
CNRVC110272	ERR1878603
CNRVC120194	ERR1878604
CNRVC120195	ERR1878605
CNRVC140012	ERR1878607
CNRVC140013	ERR1878608
CNRVC140027	ERR1878609
CNRVC140054	ERR2265591
CNRVC140069	ERR2265645
CNRVC140072	ERR2265646
CNRVC140077	ERR2265647
CNRVC140079	ERR2265648
CNRVC140150	ERR1878610
CNRVC140160	ERR1878611
CNRVC140167	ERR1878612
CNRVC140176	ERR2265649
CNRVC150056	ERR2265650
CNRVC150071	ERR2265651
CNRVC150140	ERR2265652
CNRVC150141	ERR2265653
CNRVC150165	ERR2265654
CNRVC150168_GAGTGG_L001	ERR2265655
CNRVC150169_GGTAGC_L001	ERR2265656
CNRVC150170_ACTGAT_L001	ERR2265657
CNRVC150171_ATGAGC_L001	ERR2265658
CNRVC150177_CACTCA_L001	ERR2265659
CNRVC150181_CCAACA_L001	ERR2265660
CNRVC150210_AGTCAA_L001	ERR1879384
CNRVC150211_AGTTCC_L001	ERR1879385
CNRVC150212_ATGTCA_L001	ERR1879386
CNRVC150213_CCGTCC_L001	ERR1879387
CNRVC150214_GTAGAG_L001	ERR1879388
CNRVC150215_GTCCGC_L001	ERR1879389
CNRVC150216_GTGAAA_L001	ERR1879390
CNRVC150217_GTGGCC_L001	ERR1879391
CNRVC150218_GTTTCG_L001	ERR1879392
CNRVC150219_CGTACG_L001	ERR1879393
CNRVC150220_GAGTGG_L001	ERR1879429
CNRVC150221_GGTAGC_L001	ERR1879430
CNRVC150222_ACTGAT_L001	ERR1879431
CNRVC150223_ATGAGC_L001	ERR1879432
CNRVC150224_ATTCCT_L001	ERR1879433
CNRVC150226_CAACTA_L001	ERR1879434
CNRVC150227_CACCGG_L001	ERR1879435
CNRVC150228_CACGAT_L001	ERR1879436
CNRVC150229_CACTCA_L001	ERR1879437
CNRVC150230_CAGGCG_L001	ERR1879438
CNRVC150231_CATGGC_L001	ERR1879535
CNRVC150234_CATTTT_L001	ERR1879536
CNRVC150236_CCAACA_L001	ERR1879537
CNRVC150239_CGGAAT_L001	ERR1879538
CNRVC150240_CTAGCT_L001	ERR1879539
CNRVC150243_CTATAC_L001	ERR1879540
CNRVC150244_CTCAGA_L001	ERR1879541
CNRVC150245_GCGCTA_L001	ERR1879542
CNRVC150251	ERR1879543
CNRVC150252	ERR1879544
CNRVC150254	ERR1879545
CNRVC150256	ERR2265661
CNRVC160013_CTCAGA_L001	ERR2265662
CNRVC160014_GCGCTA_L001	ERR2265663
CNRVC160016_TACAGC_L001	ERR2265664
CNRVC160017_TATAAT_L001	ERR2265665
CNRVC160018_TCATTC_L001	ERR2265666
CNRVC160461	ERR2265667
CNRVC160462	ERR2265668
CNRVC170159	ERR2265669
CNRVC170160	ERR2265670
CNRVC170161	ERR2265671
CNRVC170164	ERR2265672
CNRVC170165	ERR2265673
CNRVC170168	ERR2265674
CNRVC170169	ERR2265675
CNRVC170170	ERR2265676
CNRVC170173	ERR2265677
CNRVC170174	ERR2265678
CNRVC170175	ERR2269613
CNRVC170176	ERR2269614
CNRVC170177	ERR2269615
CNRVC170178	ERR2269616
CNRVC170179	ERR2269617
CNRVC170180	ERR2269618
CNRVC170181	ERR2269619
CNRVC170182	ERR2269620
CNRVC170183	ERR2269621
CNRVC170184	ERR2269622
CNRVC170185	ERR2269640
CNRVC170186	ERR2269641
CNRVC170187	ERR2269642
CNRVC170188	ERR2269643
CNRVC170189	ERR2269644
CNRVC170190	ERR2269645
CNRVC170191	ERR2269646
CNRVC170192	ERR2269647
CNRVC170193	ERR2269648
CNRVC170194	ERR2269649
CNRVC170195	ERR2269650
CNRVC170196	ERR2269709
CNRVC170197	ERR2269710
CNRVC170198	ERR2269711
CNRVC170199	ERR2269712
CNRVC170200	ERR2269713
CNRVC170201	ERR2269714
CNRVC170202	ERR2269715
CNRVC170203	ERR2269716
CNRVC170204	ERR2269717
CNRVC170205	ERR2269718
CNRVC170206	ERR2269809
CNRVC170207	ERR2269810
CNRVC170208	ERR2269811
CNRVC170240	ERR2269832
CNRVC170241	ERR2269833
CNRVC170242	ERR2269834
CNRVC170248	ERR2269835
CNRVC170249	ERR2269836
CNRVC170250	ERR2269837
CNRVC170252	ERR2269838
CNRVC900108_ACAGTG_L001	ERR1879546
CNRVC900125_GCCAAT_L001	ERR1879547
CNRVC910040_CAGATC_L001	ERR1879548
CNRVC910164_CTTGTA_L001	ERR1879549
CNRVC910416_TAATCG_L001	ERR1879550
CNRVC920171_TACAGC_L001	ERR1879551
CNRVC920176_ATCACG_L001	ERR1879552
CNRVC930003_TCATTC_L001	ERR1879553
CNRVC930025_TCCCGA_L001	ERR1879554
CNRVC930029_TCGAAG_L001	ERR1879559
CNRVC930036_TCGGCA_L001	ERR1879562
CNRVC930060_CGATGT_L002	ERR1879564
CNRVC930061_TGACCA_L002	ERR1879565
CNRVC930066_ACAGTG_L002	ERR1879566
CNRVC930067_GCCAAT_L002	ERR1879567
CNRVC930076_CAGATC_L002	ERR1879568
CNRVC930079_TCGAAG_L002	ERR1879569
CNRVC930155_TCGGCA_L002	ERR1879570
CNRVC930174_CTTGTA_L002	ERR1879571
CNRVC930301_GATCAG_L001	ERR1879572
CNRVC940044_ACTTGA_L002	ERR1879573
CNRVC940047_GATCAG_L002	ERR1879574
CNRVC940066_TAGCTT_L002	ERR1879575
CNRVC940135_GGCTAC_L002	ERR1879576
CNRVC940149_AGTCAA_L002	ERR1879577
CNRVC940183_AGTTCC_L002	ERR1879578
CNRVC950014_ATGTCA_L002	ERR1879579
CNRVC950100_CCGTCC_L002	ERR1879580
CNRVC950161_GTAGAG_L002	ERR1879581
CNRVC950165_GTCCGC_L002	ERR1879582
CNRVC950172_GTGAAA_L002	ERR1879583
CNRVC950218_GTGGCC_L002	ERR1879584
CNRVC950250_GTTTCG_L002	ERR1879585
CNRVC950340_CGTACG_L002	ERR1879586
CNRVC950641_GTCCGC_L001	ERR1879587
CNRVC950792_GAGTGG_L002	ERR1879588
CNRVC950798_CTAGCT_L001	ERR1879593
CNRVC950800_CTATAC_L001	ERR1879594
CNRVC960142_GGTAGC_L002	ERR1879595
CNRVC960188_ACTGAT_L002	ERR1879596
CNRVC960215_ATGAGC_L002	ERR1879597
CNRVC960276_ATTCCT_L002	ERR1879600
CNRVC960768_TAGCTT_L001	ERR1879601
CNRVC960799_GTGAAA_L001	ERR1879603
CNRVC960800_GGCTAC_L001	ERR1879604
CNRVC960842_AGTCAA_L001	ERR1879605
CNRVC960899_CAACTA_L002	ERR1879625
CNRVC960911_AGTTCC_L001	ERR1879626
CNRVC960922_CACCGG_L002	ERR1879628
CNRVC960976_CACGAT_L002	ERR1879629
CNRVC961005_CACTCA_L002	ERR1879630
CNRVC961077exCNRVC961090_TCGAAG_L001	ERR1879633
CNRVC961129_CAGGCG_L002	ERR1879634
CNRVC961190_CATGGC_L002	ERR1879635
CNRVC970056_CATTTT_L002	ERR1879636
CNRVC970077_CCAACA_L002	ERR1879637
CNRVC980374_TCCCGA_L002	ERR1879638
CNRVC990194_CGGAAT_L002	ERR1879644
CNRVC990209_CTAGCT_L002	ERR1879645
CNRVC990234_CTATAC_L002	ERR1879646
CNRVC990256_GTGGCC_L001	ERR1879647
CNRVC990298_ATGTCA_L001	ERR1879648
CNRVC990299_CCGTCC_L001	ERR1879649
CNRVC990329_CGATGT_L001	ERR1879650
ERR351174	ERR351174
ERR351175	ERR351175
ERR351179	ERR351179
ERR351185	ERR351185
ERR351188	ERR351188
ERR351191	ERR351191
ERR351192	ERR351192
ERR351193	ERR351193
ERR351199	ERR351199
ERR351203	ERR351203
ERR351205	ERR351205
ERR351206	ERR351206
ERR351207	ERR351207
ERR351208	ERR351208
ERR351210	ERR351210
ERR576950	ERR576950
ERR576951	ERR576951
ERR576970	ERR576970
ERR576971	ERR576971
ERR576972	ERR576972
ERR576973	ERR576973
ERR576974	ERR576974
ERR576975	ERR576975
ERR576976	ERR576976
ERR576977	ERR576977
ERR576978	ERR576978
ERR576979	ERR576979
ERR576980	ERR576980
ERR576981	ERR576981
ERR576982	ERR576982
ERR576983	ERR576983
ERR576984	ERR576984
ERR576985	ERR576985
ERR576986	ERR576986
ERR576987	ERR576987
ERR576988	ERR576988
ERR576995	ERR576995
ERR576996	ERR576996
ERR577139	ERR577139
ERR577140	ERR577140
ERR577141	ERR577141
ERR577142	ERR577142
ERR577143	ERR577143
ERR579049	ERR579049
ERR579050	ERR579050
ERR579051	ERR579051
ERR579052	ERR579052
ERR579053	ERR579053
ERR579054	ERR579054
ERR579055	ERR579055
ERR579056	ERR579056
ERR579057	ERR579057
ERR579058	ERR579058
ERR579059	ERR579059
ERR579060	ERR579060
ERR579061	ERR579061
ERR579062	ERR579062
ERR579063	ERR579063
ERR579064	ERR579064
ERR579065	ERR579065
ERR579066	ERR579066
ERR579067	ERR579067
ERR579068	ERR579068
ERR579069	ERR579069
ERR579070	ERR579070
ERR579072	ERR579072
ERR579073	ERR579073
ERR579074	ERR579074
ERR579075	ERR579075
ERR579076	ERR579076
ERR579077	ERR579077
ERR579078	ERR579078
ERR579079	ERR579079
ERR579080	ERR579080
ERR579081	ERR579081
ERR579082	ERR579082
ERR579083	ERR579083
ERR579085	ERR579085
ERR579086	ERR579086
ERR579087	ERR579087
ERR579088	ERR579088
ERR579089	ERR579089
ERR579090	ERR579090
ERR579091	ERR579091
ERR579092	ERR579092
ERR579093	ERR579093
ERR579114	ERR579114
ERR579309	ERR579309
ERR579311	ERR579311
ERR579313	ERR579313
ERR579919	ERR579919
ERR579986	ERR579986
ERR580006	ERR580006
IL100064927_S43_L002	ERS2318680
IL100064928_S44_L002	ERS2318681
IL100064929_S45_L002	ERS2318682
IL100064932_S115_L008	ERS2318685
IL100064936_S119_L008	ERS2318689
IL100064940_S123_L008	ERS2318693
IL100064944_S127_L008	ERS2318697
IL100064947_S130_L008	ERS2318700
IL100065162_S133_L008	ERS2318703
IL100065163_S134_L008	ERS2318704
IL100065164_S135_L008	ERS2318705
IL100065167_S138_L008	ERS2318708
IL100065171_S142_L008	ERS2318712
IL100065177_S148_L008	ERS2318718
M66	CP001233/CP001234
MJ1236	CP001485/CP001486
MO10	AAKF03000000
NICD_1241	ERR1880774
NICD_1242	ERR1880775
NICD_1264	ERR1880776
NICD_1405	ERR1880777
NICD_14191	ERR1880778
NICD_14794	ERR1880779
NICD_15070	ERR1880780
NICD_15104	ERR1880781
NICD_15907	ERR1880782
NICD_15959	ERR1880783
NICD_16211	ERR1880784
NICD_16230	ERR1880785
NICD_16744	ERR1877613
NICD_16756	ERR1880787
NICD_16879	ERR1880788
NICD_273	ERR1880789
NICD_4076	ERR1880790
NICD_69147	ERR1880786
NICD_69173	ERR1880791
NICD_69175	ERR1880792
RC9	ACHX00000000
RKI-ZBS2-CH19_GCGCTA_L002	ERR1880793
RKI-ZBS2-CH218_TATAAT_L002	ERR1880794
RKI-ZBS2-CH234_TCATTC_L002	ERR1880795
RKI-ZBS2-CH8_CTCAGA_L002	ERR1880796
RKI-ZBS2-CH99_TAATCG_L002	ERR1880797
Sao_Tome_21_TGACCA_L001_rep	ERR1880798
SRR135540	SRR135540
SRR135545	SRR135545
SRR191363	SRR191363
SRR191381	SRR191381
SRR227303	SRR227303
SRR227307	SRR227307
SRR227309	SRR227309
SRR227311	SRR227311
SRR227324	SRR227324
SRR227335	SRR227335
SRR308665	SRR308665
SRR308690	SRR308690
SRR308691	SRR308691
SRR308692	SRR308692
SRR308693	SRR308693
SRR308703	SRR308703
SRR308704	SRR308704
SRR308705	SRR308705
SRR308706	SRR308706
SRR308707	SRR308707
SRR308708	SRR308708
SRR308709	SRR308709
SRR308713	SRR308713
SRR308715	SRR308715
SRR308716	SRR308716
SRR308717	SRR308717
SRR308720	SRR308720
SRR308721	SRR308721
SRR308722	SRR308722
SRR308723	SRR308723
SRR308724	SRR308724
SRR308725	SRR308725
SRR308726	SRR308726
SRR308727	SRR308727
SRR491153	SRR491153
THSTI_20370	ERR2269808
THSTI_23485	ERR2269921
THSTI_23835	ERR2269922
THSTI_26866	ERR2269923
THSTI_26871	ERR2269924
THSTI_26907	ERR2269925
THSTI_27071	ERR2269926
THSTI_31698	ERR2269927
THSTI_32676	ERR2269928
THSTI_33102	ERR2269929
THSTI_36124	ERR2269930
THSTI_36133	ERR2269944
THSTI_36136	ERR2269945
THSTI_36268	ERR2269946
THSTI_41049	ERR2269947
THSTI_41055	ERR2269948
THSTI_41081	ERR2269949
THSTI_45544	ERR2269950
THSTI_45869	ERR2269951
THSTI_45983	ERR2269952
THSTI_46073	ERR2269953
THSTI_52586	ERR2270655
THSTI_52588	ERR2270656
THSTI_52629	ERR2270657
THSTI_52665	ERR2270658
THSTI_55199	ERR2270659
THSTI_56650	ERR2270660
THSTI_56695	ERR2270661
THSTI_56712	ERR2270662
THSTI_AM120	ERR1880799
THSTI_AM232	ERR1880800
THSTI_AM305	ERR1880801
THSTI_C18932	ERR1880802
THSTI_CO1089	ERR1880803
THSTI_CO327	ERR1880804
THSTI_CO368	ERR1880805
THSTI_CO553	ERR1880806
THSTI_CO783	ERR1880807
THSTI_CO908	ERR1880808
THSTI_CRC155	ERR1880809
THSTI_CRC198	ERR1880810
THSTI_D16133	ERR1880811
THSTI_D31153	ERR1880812
THSTI_E12067	ERR1880813
THSTI_G27875	ERR1880814
THSTI_GP106bis	ERR1880815
THSTI_GP160bis	ERR1880816
THSTI_H11801	ERR1880817
THSTI_H12381	ERR1880818
THSTI_I16615	ERR1880819
THSTI_I17260	ERR1880820
THSTI_IDH0002	ERR1880821
THSTI_IDH00136	ERR1880822
THSTI_IDH00563	ERR1880823
THSTI_IDH01272	ERR1880824
THSTI_IDH01405	ERR1880825
THSTI_IDH02367	ERR1880826
THSTI_IDH02834	ERR1880827
THSTI_IDH02959	ERR1880828
THSTI_J16173	ERR1880829
THSTI_J4770	ERR1880830
THSTI_K12759	ERR1880831
THSTI_K9398	ERR1880832
THSTI_L19089	ERR1880833
THSTI_L9496	ERR1880834
THSTI_NLC8	ERR1880835
THSTI_RC12	ERR1880836
THSTI_V108	ERR1880837
THSTI_V12	ERR1880838
THSTI_V149	ERR1880839
THSTI_V156	ERR1880840
THSTI_V157	ERR1880841
THSTI_V8	ERR1880842
THSTI_VC4	ERR1880843
THSTI_VC63	ERR1880844
UG010	SAMN08744330
UG020	SAMN08744331
UG026	SAMN08744332
UG040	SAMN08744326
UG042	SAMN08744333
UG046	SAMN08744334
UG054	SAMN08744335
UG060	SAMN08744327
UG071	SAMN08744328
UG086	SAMN08744329
VC_31_1	ERR2265589
Vibrio_cholerae_O1_biovar_eltor_str_N16961_v2	AE003852/AE003853
